# Supplementary material for: Circular RNA Profile in Atherosclerotic Disease: Regulation during ST-Elevated Myocardial Infarction
Source: Int J Mol Sci. 2024 Aug 19;25(16):9014. doi: 10.3390/ijms25169014 (PMC11354517; doi:10.3390/ijms25169014)
Supplement: Supplementary file 1 [file ijms-25-09014-s001.zip]

Archive with 1 entries (1 files):
- ijms-3091575-supplementary.pdf
